# Supplementary material for: Bacterial Meningitis With Cerebral Edema in a Young Adult: A Simulation Case for Medical Students
Source: MedEdPORTAL. 2023 Oct 27;19:11354. doi: 10.15766/mep_2374-8265.11354 (PMC10603216; doi:10.15766/mep_2374-8265.11354)
Supplement: Supplementary file 1 — Simulation Case and Facilitator Guide.docxSimulation Images.docxLaboratory Values.docxPostencounter Questionnaire.docxMeningitis Debrief.pptx [file mep_2374-8265.11354-s001.zip]

Archive with 6 entries (6 files):
- B. Simulation Images.docx
- C. Laboratory Values.docx
- E. Meningitis Debrief.pptx
- D. Postencounter Questionnaire.docx
- A. Simulation Case and Facilitator Guide.docx
- _Educational Summary Report_11354.pdf
